# Supplementary material for: Cognitive proximity for innovation: Why matters? an applied analysis
Source: PLoS One. 2023 May 24;18(5):e0283557. doi: 10.1371/journal.pone.0283557 (PMC10208472; doi:10.1371/journal.pone.0283557)
Supplement: S1 Data — (XLSX) [file pone.0283557.s001.xlsx]

## Sheet: PLS bdd
ID	Cognitive SC1	Cognitive SC2	Cognitive SC3	Cognitive SC4	Cognitive SC5	Cognitive SC6	Cognitive SC7	AC acquisition	AC assimilation	AC transformation	AC exploitation	I.P. management	I.P. marketing	I.P. process	I.P. product
1	6	6	7	7	7	6	6	0.606	0.516	0.716	0.912	0.767	0.85	1.487	1.527
2	7	7	6	6	6	7	7	0.291	-0.118	1.485	0.912	1.386	1.62	1.317	1.81
3	6	5	6	6	6	4	4	0.32	0.264	0.442	0.267	1.386	1.62	1.193	0.903
4	6	7	7	7	7	6	6	1.097	0.583	1.309	1.325	1.386	1.62	0.191	1.091
5	3	7	1	2	6	5	4	-1.298	-1.563	-0.945	-0.61	-0.471	-1.509	-0.445	0.343
6	4	4	7	7	2	1	6	-1.269	-1.068	-0.858	-0.842	-2.329	-0.232	-0.986	-1.56
7	4	5	5	5	5	4	4	-0.766	-1.366	-0.269	-0.197	1.386	-0.727	-0.605	-1.465
8	4	5	5	4	5	5	4	-1.012	0.232	-1.016	-0.404	0.767	-2.196	-0.155	-0.191
9	3	7	2	7	4	3	1	-2.303	-2.016	-2.734	-0.998	-1.091	-0.795	-1.224	-1.814
10	4	5	7	3	7	4	7	-1.544	-1.587	0.247	-2.106	0.148	-2.016	-1.995	-2.694
11	3	6	1	1	5	3	1	-2.098	-1.125	-2.052	-2.313	-2.329	-0.727	-2.553	-2.491
12	3	2	1	5	6	3	1	-0.737	-0.564	-0.82	-0.585	1.386	-2.415	-0.16	-0.6
13	5	7	7	7	1	5	7	-0.223	0.806	-0.684	-0.378	-2.329	-2.059	-2.508	0.075
14	4	6	7	3	7	3	1	-0.428	-0.695	0.342	-0.197	1.386	-1.453	0.898	0.735
15	4	4	3	3	3	4	3	-1.83	-2.669	-2.143	-0.041	-1.091	0.687	-1.728	0.181
16	4	4	5	1	4	4	4	-0.755	-0.654	-0.695	-0.403	-0.471	-0.439	-0.601	-0.737
17	4	4	4	4	4	4	4	-1.023	-0.59	-0.968	-0.635	-0.471	0.837	-0.406	-0.635
18	4	5	6	5	6	6	7	0.577	0.596	0.316	0.68	-2.329	-0.314	0.056	0.683
19	6	7	7	4	7	6	5	0.863	1.271	1.485	1.093	0.767	0.055	1.335	1.044
20	5	7	7	3	6	7	6	1.068	-0.648	0.458	0.01	1.386	0.055	1.742	-0.594
21	4	4	4	3	5	5	3	0.566	0.529	0.165	0.035	-0.471	-0.026	-0.017	-0.515
22	4	5	2	3	3	4	6	0.32	1.258	0.345	0.448	1.386	-0.232	0.506	0.154
23	4	4	2	4	7	4	4	1.109	-0.228	1.289	1.325	-1.71	0.287	-1.085	-0.11
24	4	5	7	4	7	6	4	0.852	1.43	0.361	0.035	-1.091	0.043	-1.143	-0.928
25	3	5	2	5	7	5	5	-0.223	-1.332	0.481	0.448	-0.471	-0.783	-0.102	-0.731
26	3	3	4	3	3	3	3	-1.339	-1.213	-1.887	-0.016	0.148	-0.288	-0.039	0.577
27	5	5	7	6	7	5	5	0.332	1.43	1.113	0.035	-1.091	0.275	-0.039	-0.229
28	4	3	3	3	1	1	1	-2.303	-2.35	-3.125	-1.153	0.767	-0.847	-1.852	-0.644
29	4	3	1	3	6	3	5	-2.806	-2.718	-2.353	-1.461	0.148	-1.577	-1.134	-0.699
30	4	4	6	4	3	4	4	-0.451	-0.086	-1.287	0.06	-0.471	0.356	0.131	-1.731
31	3	4	6	3	2	2	3	-1.584	-1.662	-0.451	-1.048	-0.471	-0.727	-1.977	-0.276
32	4	1	1	4	3	4	4	-2.321	-2.253	-1.767	-2.313	-1.091	-2.347	-0.928	-1.331
33	4	3	2	2	2	3	4	0.326	-0.418	-0.902	0.498	-1.091	-0.232	-0.633	-0.278
34	6	6	6	6	5	5	5	-0.182	-0.656	-0.254	-0.454	-0.471	-0.288	-1.058	-1.248
35	4	3	4	3	4	4	4	-0.439	-0.099	-1.786	-1.1	-2.329	-1.29	-1.034	-1.627
36	1	1	7	3	3	2	2	-3.092	-2.877	-1.371	-2.313	-2.329	-2.059	-0.718	0.067
37	2	6	6	5	5	4	3	-0.457	-0.57	-1.23	0.241	0.148	-0.164	-1.04	-1.051
38	7	6	7	6	6	5	4	0.566	0.345	0.124	0.448	0.767	-0.232	-1.04	-0.323
39	3	5	6	5	5	4	4	-0.235	-1.974	-1.325	0.293	0.767	-0.546	-1.326	-1.031
40	7	3	5	5	5	4	6	1.109	-0.412	-0.593	-1.9	-1.71	-1.702	-0.427	-0.082
41	6	5	4	5	5	4	6	-1.771	-0.974	-0.445	-0.404	0.148	0.618	-0.436	-0.189
42	5	1	1	4	4	4	5	1.109	-0.774	0.616	1.325	-1.091	-0.903	-0.717	-1.044
43	5	4	4	4	6	3	5	0.279	0.442	0.436	0.242	-1.091	-1.509	-0.039	0.508
44	7	7	7	7	6	5	5	-0.264	0.191	0.3	0.267	0.148	0.825	0.125	-0.133
45	4	5	5	5	5	5	4	0.852	0.521	-0.071	0.035	-0.471	0.287	1.277	0.597
46	5	4	6	6	6	5	5	0.092	0.598	0.912	0.473	0.148	-0.22	-0.151	-0.137
47	7	6	4	6	7	7	5	0.239	0.16	0.13	-0.403	0.148	0.506	0.747	-0.173
48	5	5	6	4	4	5	5	1.354	1.43	0.578	1.093	0.148	0.331	0.17	0.045
49	5	7	6	6	6	5	4	0.034	-1.177	0.32	0.473	0.767	0.343	-0.039	0.224
50	7	5	1	3	2	2	4	1.109	-0.948	-1.255	-2.081	-1.091	-1.577	-1.843	-1.972
51	1	3	3	5	3	3	4	0.063	-1.608	-1.727	-1.487	-1.71	-2.003	-1.977	-1.072
52	7	6	7	4	5	4	4	-0.194	-1.252	-0.269	-1.048	-1.71	-1.784	-0.634	-0.99
53	4	6	5	6	5	4	4	0.309	0.712	0.128	0.035	0.148	0.055	-0.825	-0.635
54	4	4	6	6	6	6	6	-1.217	-0.589	-1.283	-2.106	-0.471	-1.114	-0.825	-0.971
55	6	5	7	7	6	6	5	0.595	0.896	1.289	1.118	-1.091	0.219	-0.658	0.041
56	7	7	7	6	6	5	6	-2.806	0.462	1.11	0.706	0.767	1.344	1.38	1.81
57	4	7	7	4	5	5	4	0.606	1.43	1.267	0.886	0.148	0.068	1.232	0.367
58	5	5	7	6	6	5	5	-0.223	1.252	1.305	1.325	0.148	0.068	0.747	0.36
59	5	6	6	6	6	6	7	-0.439	1.222	1.485	1.118	1.386	1.4	0.407	1.81
60	4	3	4	4	5	5	5	-1.012	-0.418	-0.619	-0.585	-0.471	-0.727	-1.192	-0.917
61	3	3	4	3	5	5	5	0.863	-0.881	-1.793	0.706	0.767	0.399	-2.611	0.603
62	4	4	7	6	6	6	6	1.354	0.203	-0.552	0.035	0.767	0.068	0.577	0.463
63	4	4	5	6	6	2	5	0.075	1.252	0.716	0.241	-1.091	-1.771	-0.039	-0.249
64	5	5	6	6	6	5	5	0.034	0.504	-0.052	0.68	0.148	-1.014	-0.097	-0.269
65	6	6	7	6	3	5	6	0.811	0.694	0.716	0.241	0.148	-0.164	-0.254	-0.439
66	5	7	6	7	6	6	5	0.279	0.332	0.165	0.035	-1.71	-0.551	0.595	0.602
67	6	5	5	5	5	5	5	-0.726	0.437	-0.622	-0.378	-1.091	-0.563	-0.045	-0.968
68	4	2	2	3	4	4	2	-1.012	-0.245	-0.137	-0.584	-0.471	-2.347	-1.525	-2.564
69	4	5	4	3	4	3	4	-1.24	-1.1	-1.507	-1.849	-2.329	-1.84	-2.005	-0.119
70	4	4	5	5	5	4	5	0.32	0.437	-0.672	0.68	0.148	-0.507	-0.275	-0.727
71	6	7	6	6	6	5	5	0.034	1.222	0.537	0.68	0.767	0.275	0.595	0.849
72	5	6	6	6	7	5	5	0.852	1.258	1.091	1.325	0.148	-1.221	-0.36	-0.782
73	5	5	5	6	6	6	5	0.063	-0.189	0.106	0.035	1.386	1.125	0.898	1.284
74	5	4	4	4	4	4	4	0.566	0.712	0.716	0.68	0.148	-0.164	0.17	0.18
75	4	4	4	4	4	4	4	-1.801	-1.16	-2.183	-2.313	-1.091	-0.958	-0.825	-0.781
76	4	2	4	5	5	5	4	-1.257	0.92	-0.411	-1.487	-1.091	-0.89	-0.097	-0.258
77	4	6	6	6	5	5	5	0.566	-0.18	-0.789	-0.197	-1.71	-1.07	-0.227	-1.263
78	4	5	5	4	4	5	4	-1.514	-1.147	-2.027	-0.817	-1.091	-0.783	-0.254	-0.093
79	6	6	6	6	6	6	6	0.32	0.558	0.698	-0.273	0.767	0.55	0.741	0.894
80	3	1	1	1	1	2	2	-2.806	-2.496	-2.473	-2.338	-2.329	-2.415	-2.972	-3.08
81	4	3	3	4	4	3	3	1.354	-0.007	0.956	1.118	-1.091	-1.947	-0.695	-1.749
82	4	4	4	3	4	4	4	-1.012	-1.57	-0.81	-0.816	0.148	-0.727	-0.254	-0.635
83	4	1	4	4	4	4	4	-1.257	-0.23	-0.395	-0.61	-0.471	-0.727	-0.615	-0.635
84	6	5	6	5	5	5	5	0.852	0.553	0.358	-0.61	-0.471	-1.715	-0.673	-1.441
85	4	4	4	5	4	4	4	-0.223	-0.532	0.326	-2.081	0.767	-0.001	0.073	-0.155
86	6	7	6	7	6	7	6	0.349	1.044	1.309	0.861	0.767	1.332	1.019	1.664
87	4	6	5	5	6	4	5	0.063	0.339	0.15	0.448	-0.471	0.794	0.282	1.004
88	6	5	6	4	4	4	5	-0.223	0.013	-0.962	-1.513	0.767	-0.001	0.385	-0.635
89	4	5	3	3	4	4	4	-1.298	-0.723	-1.358	-0.404	-0.471	-0.727	-0.615	-0.635
90	6	7	7	7	7	6	6	0.606	0.896	1.485	0.68	0.767	1.344	0.911	1
91	5	6	5	5	4	6	5	1.354	-0.652	0.304	-0.584	-0.471	0.055	-0.039	0.309
92	5	5	6	5	6	5	5	-0.755	0.167	0.002	0.242	0.148	0.275	0.38	0.669
93	4	4	4	4	5	5	4	1.109	-0.723	-0.984	-1.668	-0.471	0.219	0.916	0.995
94	6	6	6	6	6	5	5	0.566	0.712	0.716	0.68	1.386	1.069	0.747	1.234
95	6	5	6	7	6	5	6	1.354	0.891	0.716	0.912	1.386	-0.176	0.898	0.512
96	4	5	6	5	5	5	5	0.566	1.222	0.716	1.093	0.767	1.113	0.165	0.118
97	4	4	5	6	7	4	5	0.063	0.866	-0.065	0.886	0.148	0.343	-0.722	-0.258
98	6	6	6	6	6	5	6	0.566	0.712	0.716	0.68	0.767	0.043	-0.254	-0.215
99	6	7	5	6	6	4	6	1.109	0.21	1.129	0.035	0.148	-0.22	0.532	0.713
100	5	5	5	5	5	5	5	-0.007	0.345	-0.052	0.035	0.148	1.069	0.228	-0.506
101	6	6	6	6	5	5	6	0.32	0.332	0.716	0.68	0.148	0.837	1.742	0.32
102	5	5	6	4	5	6	5	0.606	0.105	0.521	0.861	0.148	1.069	-0.039	0.033
103	6	5	5	6	5	5	5	0.566	0.356	0.323	0.035	1.386	1.181	0.747	1.327
104	4	5	5	5	5	4	5	-0.509	-0.534	-0.052	-1.28	0.767	1.069	1.335	1.337
105	5	4	6	4	5	3	3	0.349	1.044	-0.052	0.035	-0.471	0.562	-0.4	0.079
106	6	7	7	7	7	6	6	-1.257	0.902	0.896	1.325	1.386	1.62	1.165	1.091
107	6	6	6	5	6	5	4	0.32	1.271	0.54	1.093	0.148	0.618	1.323	1.181
108	4	5	5	5	6	5	4	0.782	-0.041	0.106	0.68	-0.471	0.837	0.64	0.693
109	6	6	6	5	6	5	6	1.354	1.43	1.309	1.325	1.386	1.125	-0.591	0.54
110	4	6	5	5	5	4	5	-0.194	1.43	1.485	1.325	0.767	-1.014	0.747	0.41
111	4	5	6	6	6	6	6	1.354	1.093	0.934	1.325	-0.471	-0.22	-1.298	-0.626
112	6	4	5	4	4	2	5	0.566	1.252	0.361	1.325	0.148	-0.232	-0.254	0.321
113	5	6	6	5	5	4	6	0.32	1.43	1.485	1.093	0.767	-0.452	-0.19	0.471
114	5	6	5	4	5	4	5	0.309	0.27	-0.304	0.912	0.148	-1.234	-0.254	-0.162
115	7	6	5	5	6	6	6	-0.439	0.872	1.072	1.118	1.386	-0.683	-0.788	0.995
116	6	6	6	6	6	5	5	0.32	0.712	0.537	-0.171	-0.471	-0.22	0.153	-0.01
117	5	5	5	5	6	6	6	0.063	-0.389	0.011	0.448	-0.471	-0.069	-0.615	-0.689
118	5	5	6	5	5	5	5	1.097	-0.626	-0.716	-1.023	-1.091	-0.946	-0.067	-0.678
119	4	6	5	4	4	5	4	0.034	-1.122	-1.057	0.035	-0.471	-0.658	0.871	-0.258
120	3	4	1	3	2	3	3	-1.257	-1.7	-1.645	-2.106	-2.329	-2.634	-0.318	-2.491
121	3	4	3	2	2	3	3	-1.269	-0.81	-1.765	-1.436	-2.329	-1.689	-0.809	-2.944
122	4	6	3	4	2	2	3	-1.584	-0.803	-1.733	-0.686	-0.471	-0.727	-0.063	-0.832
123	4	4	4	4	4	4	4	0.606	0.523	-0.011	0.035	0.148	0.262	0.046	0.517
124	4	4	5	5	5	5	5	-0.469	0.264	-0.227	-0.61	-0.471	-0.507	0.956	-0.309
125	5	4	5	5	4	4	5	-1.801	-2.289	-0.064	-0.248	-0.471	-0.52	0.067	0.56
126	6	6	6	6	5	4	5	1.109	0.885	0.912	0.448	0.148	-0.22	-0.294	0.569
127	5	6	6	5	5	6	6	0.566	-0.406	-0.338	-1.153	-0.471	-0.22	0.825	0.57
128	6	5	6	7	7	7	6	0.566	0.167	0.521	0.68	0.148	-0.727	-1.161	0.55
129	5	5	5	7	5	4	4	0.32	0.216	-0.593	0.654	0.148	0.055	0.046	0.278
130	5	7	7	7	4	6	6	-0.708	1.063	0.659	0.242	1.386	1.62	1.211	1.135
131	7	7	7	7	7	7	7	-0.182	1.063	0.54	0.035	1.386	1.332	1.014	0.995
132	7	7	7	6	7	7	7	-0.726	1.43	1.485	-0.429	1.386	1.62	1.742	1.423
133	4	7	3	4	4	4	5	-0.469	0.836	0.713	-0.791	1.386	1.125	1.068	1.035
134	7	7	7	7	7	6	6	-1.012	1.014	1.485	-1.023	0.767	1.057	1.148	1.517
135	6	7	6	6	6	5	7	1.354	0.902	0.496	-2.313	0.148	0.906	1.041	0.892
136	7	7	7	6	7	7	7	1.354	1.43	1.485	0.035	1.386	1.62	1.742	1.81
137	6	7	7	7	7	6	6	1.097	-0.253	0.896	-0.378	0.148	0.055	0.38	1.049
138	6	6	7	7	7	6	6	1.354	-0.973	1.485	0.912	0.767	0.506	1.165	1.205
139	6	6	6	5	6	5	6	1.354	-1.31	1.129	-0.61	0.148	-0.52	1.317	1.664
140	4	4	4	3	2	1	3	-1.83	-0.85	-1.016	0.448	-2.329	1.125	-0.825	-0.722
141	7	6	5	4	4	5	5	0.782	0.54	0.345	-0.636	-1.091	-1.002	0.153	1.089
142	4	5	6	5	4	5	5	0.566	-2.253	0.716	0.886	-0.471	-0.727	0.17	0.131
143	1	2	2	3	3	3	3	-1.012	0.302	-0.065	1.118	-0.471	0.055	-0.615	0.334
144	4	5	5	5	5	4	4	0.525	0.866	-0.858	0.68	-0.471	0.55	-0.57	-0.146
145	3	3	2	4	2	2	3	1.109	0.634	-1.233	-1.487	-0.471	0.219	-0.807	-0.292
146	5	5	5	6	5	4	2	-0.983	-0.629	-1.998	0.473	-1.091	-0.232	-0.797	-0.703
147	4	6	6	7	7	2	1	-0.708	0.046	-1.192	0.68	0.148	0.55	-0.536	-1.394
148	4	4	4	5	5	5	4	0.063	-0.515	0.499	0.473	0.148	-0.727	0.228	0.566
149	5	6	6	6	6	6	6	-0.439	-1.059	-0.09	1.118	0.767	-0.727	0.049	0.995
150	5	5	5	7	5	4	4	0.32	-0.213	-0.603	0.009	0.148	1.181	0.635	0.743
151	5	6	7	6	6	5	5	0.075	0.356	0.896	-0.404	0.148	0.137	0.304	1.131
152	4	7	5	4	5	2	5	1.354	0.375	0.361	0.035	-0.471	0.343	-0.209	-1.073
153	6	6	6	6	6	4	4	-0.796	0.055	0.934	0.68	0.767	0.343	0.555	0.995
154	5	5	6	6	5	4	4	0.063	0.553	0.323	0.68	0.767	-0.507	1.335	1.233
155	5	6	6	6	6	6	5	1.109	0.06	1.485	1.325	1.386	0.906	1.165	1.381
156	6	6	5	7	6	5	5	0.852	-0.099	0.716	1.325	1.386	1.4	0.635	0.13
157	5	7	5	6	6	5	5	0.863	0.06	1.267	1.325	1.386	1.62	0.143	0.187
158	5	6	6	6	6	6	6	1.354	1.43	1.485	1.325	0.767	1.332	0.38	0.602
159	5	3	4	4	3	3	5	1.354	-0.043	-1.567	-0.816	-0.471	0.837	-0.36	-0.01
160	5	5	5	4	5	5	5	0.239	-1.01	0.086	-0.378	0.148	0.618	0.38	-0.249
161	4	4	5	5	5	5	5	-0.469	-0.362	1.05	-0.404	0.148	0.906	-2.129	-1.871
162	6	5	5	6	5	6	5	-1.444	-1.08	0.247	-1.668	-1.091	0.782	-2.053	-1.972
163	3	4	3	3	2	3	3	-1.257	-1.603	-0.565	-2.313	-2.329	0.769	-2.972	-2.491
164	5	5	3	5	5	5	5	0.022	-0.356	1.05	0.267	-0.471	0.343	-0.661	-1.159
165	4	4	5	4	6	4	4	0.863	-0.208	0.833	-0.61	0.148	0.055	0.104	-0.44
166	6	7	7	6	6	5	6	0.863	-0.438	-0.247	1.325	1.386	1.125	1.323	0.849
167	5	6	5	6	6	6	5	-1.257	-0.723	0.477	-0.61	-0.471	0.782	-0.197	-0.021
168	7	7	5	6	6	5	7	0.566	1.43	0.499	0.68	0.148	-0.069	0.165	-0.146
169	4	4	5	5	4	4	5	0.852	0.718	0.342	1.325	0.767	0.275	0.041	0.712
170	7	7	7	7	6	6	7	0.811	1.43	0.578	1.325	0.767	1.057	1.363	-0.246
171	5	6	5	6	6	5	5	1.109	-0.363	0.306	0.474	0.148	0.219	-0.266	0.005
172	5	6	5	5	5	5	6	0.566	0.855	-1.126	-1.925	0.767	0.782	-0.458	-1.174
173	6	6	6	6	5	6	5	1.354	-0.35	1.05	0.035	0.767	0.769	0.911	0.138
174	5	4	6	6	5	5	5	0.022	0.16	-0.565	0.267	0.148	0.275	0.38	-0.471
175	6	5	6	5	6	5	4	0.063	0.173	-0.581	-0.61	-0.471	-0.714	-0.612	0.617
176	4	4	5	4	4	4	4	0.566	0.696	-0.285	-2.545	-0.471	-0.001	-1.977	-0.373
177	4	5	4	6	6	6	5	1.097	-0.757	-0.052	0.912	0.148	-0.301	-0.102	0.618
178	5	7	7	7	7	7	7	1.354	0.345	-0.559	-1.255	-0.471	-0.069	-0.197	0.223
179	4	2	1	1	3	2	3	-0.223	-0.35	-0.637	-0.378	0.767	0.262	-0.406	0.222
180	6	7	7	1	3	4	3	0.566	0.712	0.345	0.267	0.767	0.837	1.08	0.566
181	7	1	1	6	3	6	3	1.354	-0.883	0.934	0.886	-0.471	0.506	1.113	1.089
182	5	6	5	2	4	3	3	1.354	0.712	0.893	0.68	0.148	0.837	0.425	0.422
183	6	7	5	6	4	3	5	0.309	0.167	1.129	0.68	0.148	0.506	0.701	0.629
184	4	1	4	2	5	3	4	0.063	-0.11	-0.958	-0.61	0.767	0.519	0.577	0.507
185	6	4	4	4	5	4	4	-0.726	1.43	-0.282	1.325	0.767	1.62	1.742	1.271
186	5	4	4	5	4	4	4	-0.194	-0.356	0.124	0.242	0.148	0.825	1.532	0.713
187	7	5	6	5	5	4	4	0.063	1.43	0.09	1.325	1.386	1.62	1.742	1.81
188	4	6	5	5	5	6	5	0.279	1.43	-1.245	0.705	1.386	1.044	1.487	1.392
189	7	6	6	5	5	3	3	1.109	0.885	-0.618	0.912	0.767	1.057	1.019	0.234
190	7	7	7	7	5	6	5	0.566	1.43	0.934	1.118	0.767	0.769	1.268	-0.551
191	5	7	5	4	5	5	4	-1.187	0.891	0.128	0.241	1.386	0.85	1.041	0.806
192	6	5	1	4	2	4	4	-0.726	-0.759	0.758	0.035	0.767	1.057	1.148	-0.133
193	5	4	4	1	7	5	4	0.309	-0.005	0.128	1.093	0.148	0.906	1.041	-0.861
194	7	6	5	5	4	6	6	-0.264	0.534	0.521	0.216	0.767	-0.001	1.165	-0.144
195	4	5	5	5	3	5	5	1.354	1.43	0.896	1.325	1.386	1.344	1.001	1.049
196	6	5	4	4	7	4	5	0.566	1.252	1.485	1.325	1.386	1.62	1.317	1.613
197	6	7	4	4	2	3	5	-0.182	-1.044	-0.266	-0.378	0.148	0.068	0.277	0.334
